# Supplementary material for: How social learning shapes the efficacy of preventative health behaviors in an outbreak
Source: PLoS One. 2022 Jan 11;17(1):e0262505. doi: 10.1371/journal.pone.0262505 (PMC8752029; doi:10.1371/journal.pone.0262505)
Supplement: S1 File — All data generated or analysed during this study are included in this published article (and its Supporting Information files). The code used to implement, run and analyse models is in R3.5 [83] and available at: https://github.com/simoncarrignon/slsir. (TXT) [file pone.0262505.s003.txt]

S1 File. Data and Code. All data generated or analysed during this study are 
included in this published article (and its Supporting Information files). The code used 
to implement, run and analyse models is in R3.5 [83] and available at:
https://github.com/simoncarrignon/slsir.
